# Supplementary material for: Nine species from Madagascar are moved from Vernonia to Distephanus (Compositae, Vernonieae)
Source: PhytoKeys. 2017 Mar 17;(77):89–92. doi: 10.3897/phytokeys.77.11727 (PMC5558805; doi:10.3897/phytokeys.77.11727)
Supplement: XML Treatment for Distephanus grevei [file phytokeys.77.11727-treatment3.xml]

<!DOCTYPE tp:taxon-treatment
  PUBLIC "-//TaxonX//DTD Taxonomic Treatment Publishing DTD v0 20100105//EN" "tax-treatment-NSO.dtd">
<tp:taxon-treatment xmlns:tp="http://www.plazi.org/taxpub"><tp:treatment-meta><kwd-group><label>Taxon classification</label><kwd><named-content xmlns:xlink="http://www.w3.org/1999/xlink" content-type="kingdom">Plantae</named-content></kwd><kwd><named-content xmlns:xlink="http://www.w3.org/1999/xlink" content-type="order">Asterales</named-content></kwd><kwd><named-content xmlns:xlink="http://www.w3.org/1999/xlink" content-type="family">Asteraceae</named-content></kwd></kwd-group><mixed-citation publication-type="journal"><person-group><name><surname>Funk</surname><given-names>Vicki A.</given-names></name><name><surname>Robinson</surname><given-names>Harold</given-names></name></person-group><article-title>Nine species from Madagascar are moved from <italic><tp:taxon-name><tp:taxon-name-part taxon-name-part-type="genus">Vernonia</tp:taxon-name-part></tp:taxon-name></italic> to <italic><tp:taxon-name><tp:taxon-name-part taxon-name-part-type="genus">Distephanus</tp:taxon-name-part></tp:taxon-name></italic> (<tp:taxon-name><tp:taxon-name-part taxon-name-part-type="family">Compositae</tp:taxon-name-part></tp:taxon-name>, <tp:taxon-name><tp:taxon-name-part taxon-name-part-type="tribe">Vernonieae</tp:taxon-name-part></tp:taxon-name>)</article-title><source>PhytoKeys</source><day>17</day><month>3</month><year>2017</year><volume>2017</volume><issue>77</issue><fpage>89</fpage><lpage>92</lpage><pub-id pub-id-type="doi">10.3897/phytokeys.77.11727</pub-id></mixed-citation></tp:treatment-meta><tp:nomenclature><tp:taxon-name>
            <tp:taxon-name-part taxon-name-part-type="genus">Distephanus</tp:taxon-name-part>
            <tp:taxon-name-part taxon-name-part-type="species">grevei</tp:taxon-name-part>
            <object-id xmlns:xlink="http://www.w3.org/1999/xlink" content-type="ipni" xlink:type="simple">urn:lsid:ipni.org:names:77161442-1</object-id>
          </tp:taxon-name><tp:taxon-authority>(Drake) V.A.Funk &amp; H.Robinson</tp:taxon-authority><tp:taxon-status xmlns:xlink="http://www.w3.org/1999/xlink" xlink:type="simple">comb. nov.</tp:taxon-status><tp:nomenclature-citation-list><tp:nomenclature-citation><tp:taxon-name>
                <tp:taxon-name-part taxon-name-part-type="genus">Vernonia</tp:taxon-name-part> <tp:taxon-name-part taxon-name-part-type="species">grevei</tp:taxon-name-part></tp:taxon-name><comment>Drake. Bull. Soc. Bot. France 46: 240. 1900 [dt. 1899; publ. early1900]</comment></tp:nomenclature-citation></tp:nomenclature-citation-list></tp:nomenclature></tp:taxon-treatment>
